# Supplementary material for: Distinct Roles of Ena ATP Family Proteins in Sodium Accumulation, Invasive Growth, and Full Virulence in Colletotrichum gloeosporioides
Source: J Fungi (Basel). 2023 May 13;9(5):566. doi: 10.3390/jof9050566 (PMC10219246; doi:10.3390/jof9050566)
Supplement: Supplementary file 1 [file jof-09-00566-s001.zip]

Archive with 1 entries (1 files):
- jof-2233290-supplementary.pdf
